# Supplementary material for: The Role of the Mesopancreas in Periampullary Malignancies
Source: Cancers (Basel). 2026 Apr 30;18(9):1434. doi: 10.3390/cancers18091434 (PMC13162973; doi:10.3390/cancers18091434)
Supplement: Supplementary file 1 [file cancers-18-01434-s001.zip]

Archive with 1 entries (1 files):
- cancers-4237290-supplementary.pdf
